# Supplementary material for: Antioxidant Action of Dinitrosyl Iron Complexes in Model Systems Containing Cytochrome c and Organic Hydroperoxides
Source: Molecules. 2025 Oct 16;30(20):4110. doi: 10.3390/molecules30204110 (PMC12566574; doi:10.3390/molecules30204110)
Supplement: Supplementary file 1 [file molecules-30-04110-s001.zip]

Archive with 1 entries (1 files):
- molecules-3861375-supplementary.pdf
